# Supplementary material for: Clinical applications of polygenic breast cancer risk: a critical review and perspectives of an emerging field
Source: Breast Cancer Res. 2020 Feb 17;22:21. doi: 10.1186/s13058-020-01260-3 (PMC7026946; doi:10.1186/s13058-020-01260-3)
Supplement: Supplementary file 1 — Breast Cancer GWAS catalog summary dated 20.10.19. This file contains a summary of all the breast cancer GWAS registered in the GWAS Catalog as of the 20th October 2019. [file 13058_2020_1260_MOESM1_ESM.xlsx]

## Sheet: Additional File 1
First author	Study accession	Publication date	Journal	Title	Reported trait	Trait(s)	Discovery sample number and ancestry	Replication sample number and ancestry	Association count	Summary statistics
Escala-Garcia M	GCST007477	2019-02-21	Br J Cancer	Genome-wide association study of germline variants and breast cancer-specific mortality.	Breast cancer specific mortality in breast cancer	breast carcinoma, mortality	96661 European	'-	47	NA
Cai Q	GCST002537	2014-07-20	Nat Genet	Genome-wide association analysis in East Asians identifies breast cancer susceptibility loci at 1q32.1, 5q14.3 and 15q26.1.	Breast cancer	breast carcinoma	9450 East Asian	57338 European37511 East Asian	4	NA
Wu L	GCST003224	2015-11-09	Oncotarget	A genome-wide association study identifies WT1 variant with better response to 5-fluorouracil, pirarubicin and cyclophosphamide neoadjuvant chemotherapy in breast cancer patients.	Response to anthracycline-based chemotherapy in breast cancer (pathologic complete response)	pathologic complete response measurement, breast carcinoma, response to anthracycline-based chemotherapy	92 NR	401 NR	0	NA
Ingle JN	GCST007047	2018-06-01	Pharmacogenet Genomics	Germline genome-wide association studies in women receiving neoadjuvant chemotherapy with or without bevacizumab.	Pathological complete response in breast cancer treated with or without bevacizumab	pathologic complete response measurement, breast carcinoma, response to antineoplastic agent	914 NR	1398 NR	0	NA
Michailidou K	GCST007236	2015-04-01	Nat Genet	Genome-wide association analysis of more than 120,000 individuals identifies 15 new susceptibility loci for breast cancer.	Breast cancer	breast carcinoma	89677 European	'-	74	FTP Download or API access
Ingle JN	GCST007049	2018-06-01	Pharmacogenet Genomics	Germline genome-wide association studies in women receiving neoadjuvant chemotherapy with or without bevacizumab.	Overall survival in breast cancer treated with chemotherapy with or without bevacizumab	overall survival, breast carcinoma, response to antineoplastic agent	891 NR	1398 NR	0	NA
Ingle JN	GCST007046	2018-06-01	Pharmacogenet Genomics	Germline genome-wide association studies in women receiving neoadjuvant chemotherapy with or without bevacizumab.	Disease-free survival in breast cancer treated with chemotherapy with or without bevacizumab	disease free survival, breast carcinoma, response to antineoplastic agent	890 NR	1398 NR	0	NA
Hoffman J	GCST006985	2019-01-14	Breast Cancer Res	Identification of novel common breast cancer risk variants at the 6q25 locus among Latinas.	Breast cancer	breast carcinoma	8801 Hispanic or Latin American	3992 Hispanic or Latin American5984 African American or Afro-Caribbean3686 African unspecified, African American or Afro-Caribbean8719 East AsianNA European	0	NA
Milne RL	GCST005077	2017-10-23	Nat Genet	Identification of ten variants associated with risk of estrogen-receptor-negative breast cancer.	Breast cancer	breast carcinoma	87827 European	53143 European	10	NA
Cox DG	GCST003821	2016-10-14	Oncotarget	GWAS in the SIGNAL/PHARE clinical cohort restricts the association between the FGFR2 locus and estrogen receptor status to HER2-negative breast cancer patients.	Estrogen receptor status in breast cancer	estrogen receptor status, breast carcinoma	8727 European	'-	1	NA
Pivot X	GCST004528	2017-02-23	NPJ Breast Cancer	Constitutional variants are not associated with HER2-positive breast cancer: results from the SIGNAL/PHARE clinical cohort.	HER2 status in breast cancer	HER2 status, breast carcinoma	8703 European	'-	1	NA
Turnbull C	GCST000678	2010-05-09	Nat Genet	Genome-wide association study identifies five new breast cancer susceptibility loci.	Breast cancer	breast carcinoma	8556 European	24799 European	13	NA
Schneider BP	GCST003939	2016-12-19	Clin Cancer Res	Genome-Wide Association Study for Anthracycline-Induced Congestive Heart Failure.	Adverse response to chemotherapy (congestive heart failure) in breast cancer	response to bevacizumab, congestive heart failure, breast carcinoma, response to anthracycline-based chemotherapy	845 European	775 European	0	NA
Li J	GCST000811	2010-09-26	Breast Cancer Res Treat	A combined analysis of genome-wide association studies in breast cancer.	Breast cancer	breast carcinoma	8428 European	14962 NR	4	NA
Gaudet MM	GCST007302	2013-03-27	PLoS Genet	Identification of a BRCA2-specific modifier locus at 6p24 related to breast cancer risk.	Breast cancer in BRCA2 mutation carriers	breast carcinoma	8211 European	'-	5	NA
Ahmed S	GCST004948	2009-05-01	Nat Genet	Newly discovered breast cancer susceptibility loci on 3p24 and 17q23.2.	Breast cancer	breast carcinoma	754 European	80356 European4631 East Asian	2	NA
Ahmed S	GCST004949	2009-05-01	Nat Genet	Newly discovered breast cancer susceptibility loci on 3p24 and 17q23.2.	Breast cancer	breast carcinoma	754 European	23660 European	1	NA
Easton DF	GCST000035	2007-05-27	Nature	Genome-wide association study identifies novel breast cancer susceptibility loci.	Breast cancer	breast carcinoma	754 European	48565 European7928 East Asian	6	NA
Lee JY	GCST006719	2018-10-15	Sci Rep	BRCA1/2-negative, high-risk breast cancers (BRCAX) for Asian women: genetic susceptibility loci and their potential impacts.	BRCA1/2-negative high-risk breast cancer	BRCAX breast cancer	7448 East Asian	'-	19	FTP Download or API access
Hein R	GCST001869	2013-02-20	Breast Cancer Res Treat	A genome-wide association study to identify genetic susceptibility loci that modify ductal and lobular postmenopausal breast cancer risk associated with menopausal hormone therapy use: a two-stage design with replication.	Breast cancer (menopausal hormone therapy interaction)	breast carcinoma, hormone replacement therapy	731 European	16093 European, East Asian	0	NA
Huo D	GCST003781	2016-09-04	Hum Mol Genet	Genome-wide association studies in women of African ancestry identified 3q26.21 as a novel susceptibility locus for oestrogen receptor negative breast cancer.	Breast cancer (estrogen-receptor positive)	estrogen-receptor positive breast cancer	723 Sub-Saharan African5945 African American or Afro-Caribbean	4032 African American or Afro-Caribbean	1	NA
Murabito JM	GCST000079	2007-09-19	BMC Med Genet	A genome-wide association study of breast and prostate cancer in the NHLBI's Framingham Heart Study.	Breast cancer	breast carcinoma	723 NR	'-	9	NA
Milne RL	GCST005076	2017-10-23	Nat Genet	Identification of ten variants associated with risk of estrogen-receptor-negative breast cancer.	Breast cancer (estrogen-receptor negative)	estrogen-receptor negative breast cancer	72261 European	49801 European	46	NA
Dudenkov TM	GCST004360	2017-04-20	Breast Cancer Res Treat	SLCO1B1 polymorphisms and plasma estrone conjugates in postmenopausal women with ER+ breast cancer: genome-wide association studies of the estrone pathway.	Estrone conjugates/estrone ratio in resected early stage estrogen-receptor positive breast cancer	estrone conjugate measurement, estrogen-receptor positive breast cancer, estrone measurement	707 European52 African American or Afro-Caribbean15 Asian unspecified	'-	1	NA
Dudenkov TM	GCST004359	2017-04-20	Breast Cancer Res Treat	SLCO1B1 polymorphisms and plasma estrone conjugates in postmenopausal women with ER+ breast cancer: genome-wide association studies of the estrone pathway.	Plasma estrone conjugates levels in resected early stage estrogen-receptor positive breast cancer	estrone conjugate measurement, estrogen-receptor positive breast cancer	707 European52 African American or Afro-Caribbean15 Asian unspecified	'-	2	NA
Dudenkov TM	GCST004363	2017-04-20	Breast Cancer Res Treat	SLCO1B1 polymorphisms and plasma estrone conjugates in postmenopausal women with ER+ breast cancer: genome-wide association studies of the estrone pathway.	Plasma androstenedione levels in resected early stage-receptor positive breast cancer	androstenedione measurement, estrogen-receptor positive breast cancer	707 European52 African American or Afro-Caribbean15 Asian unspecified	'-	5	NA
Dudenkov TM	GCST004362	2017-04-20	Breast Cancer Res Treat	SLCO1B1 polymorphisms and plasma estrone conjugates in postmenopausal women with ER+ breast cancer: genome-wide association studies of the estrone pathway.	Plasma estrone levels in resected estrogen-receptor positive breast cancer	estrogen-receptor positive breast cancer, estrone measurement	707 European52 African American or Afro-Caribbean15 Asian unspecified	'-	2	NA
Dudenkov TM	GCST004361	2017-04-20	Breast Cancer Res Treat	SLCO1B1 polymorphisms and plasma estrone conjugates in postmenopausal women with ER+ breast cancer: genome-wide association studies of the estrone pathway.	Estrone/androstenedione ratio in resected early stage-receptor positive breast cancer	androstenedione measurement, estrogen-receptor positive breast cancer, estrone measurement	707 European52 African American or Afro-Caribbean15 Asian unspecified	'-	14	NA
Huo D	GCST003780	2016-09-04	Hum Mol Genet	Genome-wide association studies in women of African ancestry identified 3q26.21 as a novel susceptibility locus for oestrogen receptor negative breast cancer.	Breast cancer (estrogen-receptor negative)	estrogen-receptor negative breast cancer	666 Sub-Saharan African5499 African American or Afro-Caribbean	3512 African American or Afro-Caribbean	2	NA
Schneider BP	GCST002567	2014-08-12	Br J Cancer	Genetic variant predicts bevacizumab-induced hypertension in ECOG-5103 and ECOG-2100.	Response to chemotherapy in breast cancer (hypertension) (bevacizumab)	response to bevacizumab, breast carcinoma, chemotherapy-induced hypertension	642 European	'-	3	NA
Schneider BP	GCST002566	2014-08-12	Br J Cancer	Genetic variant predicts bevacizumab-induced hypertension in ECOG-5103 and ECOG-2100.	Response to chemotherapy in breast cancer hypertensive cases (cumulative dose) (bevacizumab)	cumulative dose response to bevacizumab, chemotherapy-induced hypertension, breast carcinoma	642 European	'-	13	NA
Escala-Garcia M	GCST007475	2019-02-21	Br J Cancer	Genome-wide association study of germline variants and breast cancer-specific mortality.	Breast cancer specific mortality in estrogen receptor positive breast cancer	estrogen-receptor positive breast cancer, mortality	64171 European	'-	22	NA
Khan S	GCST002903	2015-05-11	Clin Cancer Res	Polymorphism at 19q13.41 Predicts Breast Cancer Survival Specifically after Endocrine Therapy.	Survival in breast cancer (estrogen-receptor positive)	survival time, estrogen-receptor positive breast cancer, breast carcinoma	639 European	3372 European	0	NA
Fletcher O	GCST000952	2011-01-24	J Natl Cancer Inst	Novel breast cancer susceptibility locus at 9q31.2: results of a genome-wide association study.	Breast cancer	breast carcinoma	6346 European	18021 European	9	NA
Morton LM	GCST005112	2017-11-01	J Natl Cancer Inst	Genome-Wide Association Study to Identify Susceptibility Loci That Modify Radiation-Related Risk for Breast Cancer After Childhood Cancer.	Breast cancer in childhood cancer survivors treated with more than 10 gray radiotherapy	response to radiation, breast carcinoma, childhood cancer	624 European	'-	3	NA
Sehrawat B	GCST001012	2011-03-19	Hum Genet	Potential novel candidate polymorphisms identified in genome-wide association study for breast cancer susceptibility.	Breast cancer	breast carcinoma	623 European	2368 European	2	NA
Ahsan H	GCST002346	2014-02-03	Cancer Epidemiol Biomarkers Prev	A genome-wide association study of early-onset breast cancer identifies PFKM as a novel breast cancer gene and supports a common genetic spectrum for breast cancer at any age.	Breast cancer (early onset)	breast carcinoma	6225 European	8945 European	18	NA
Khan S	GCST002902	2015-05-11	Clin Cancer Res	Polymorphism at 19q13.41 Predicts Breast Cancer Survival Specifically after Endocrine Therapy.	Survival in breast cancer (estrogen-receptor negative)	estrogen-receptor negative breast cancer, survival time, breast carcinoma	597 European	1351 European	0	NA
Song C	GCST001879	2013-02-28	PLoS One	A genome-wide scan for breast cancer risk haplotypes among African American women.	Breast cancer	breast carcinoma	5761 African American or Afro-Caribbean	'-	13	NA
Chen F	GCST001648	2012-08-25	Hum Genet	A genome-wide association study of breast cancer in women of African ancestry.	Breast cancer	breast carcinoma	5761 African American or Afro-Caribbean	14579 African American or Afro-Caribbean	1	NA
Fagerholm R	GCST004229	2017-03-14	Oncotarget	TP53-based interaction analysis identifies cis-eQTL variants for TP53BP2, FBXO28, and FAM53A that associate with survival and treatment outcome in breast cancer.	Survival in breast cancer (TP53 expression interaction)	overall survival, breast carcinoma, TP53 mutation status	572 European	4610 European	0	NA
Gold B	GCST000162	2008-03-11	Proc Natl Acad Sci U S A	Genome-wide association study provides evidence for a breast cancer risk locus at 6q22.33.	Breast cancer	breast carcinoma	548 European	2359 European	1	NA
Cox DG	GCST003823	2016-10-14	Oncotarget	GWAS in the SIGNAL/PHARE clinical cohort restricts the association between the FGFR2 locus and estrogen receptor status to HER2-negative breast cancer patients.	Estrogen receptor status in HER2 negative breast cancer	HER2 status, estrogen receptor status, breast carcinoma	5452 European	'-	1	NA
Rudolph A	GCST002266	2013-11-04	Endocr Relat Cancer	Genetic modifiers of menopausal hormone replacement therapy and breast cancer risk: a genome-wide interaction study.	Lobular breast cancer (menopausal hormone therapy interaction)	invasive lobular carcinoma, hormone replacement therapy	541 European	9942 European	2	NA
Rafiq S	GCST001816	2013-01-14	Cancer Res	Identification of inherited genetic variations influencing prognosis in early-onset breast cancer.	Breast cancer (prognosis)	breast carcinoma	536 European	1516 European	5	NA
Peng C	GCST004836	2017-07-31	Calcif Tissue Int	Enhanced Identification of Potential Pleiotropic Genetic Variants for Bone Mineral Density and Breast Cancer.	Femoral neck bone mineral density or breast cancer (pleiotropy)	breast carcinoma, femoral neck bone mineral density	53236 NR5152 East Asian	'-	0	NA
Peng C	GCST004837	2017-07-31	Calcif Tissue Int	Enhanced Identification of Potential Pleiotropic Genetic Variants for Bone Mineral Density and Breast Cancer.	Lumbar spine bone mineral density or breast cancer (pleiotropy)	breast carcinoma, spine bone mineral density	53236 NR5152 East Asian	'-	0	NA
Long J	GCST001420	2012-02-23	PLoS Genet	Genome-wide association study in east Asians identifies novel susceptibility loci for breast cancer.	Breast cancer	breast carcinoma	5242 East Asian	34455 East Asian	3	NA
Li J	GCST000867	2010-11-09	Breast Cancer Res	A genome-wide association scan on estrogen receptor-negative breast cancer.	Breast cancer (estrogen-receptor negative)	breast carcinoma	5200 European	8615 NR, European	0	NA
Kibriya MG	GCST000187	2008-05-08	Breast Cancer Res Treat	A pilot genome-wide association study of early-onset breast cancer.	Breast cancer	breast carcinoma	52 European6 Hispanic or Latin American2 African American or Afro-Caribbean	'-	1	NA
Purrington KS	GCST002305	2013-12-09	Carcinogenesis	Genome-wide association study identifies 25 known breast cancer susceptibility loci as risk factors for triple-negative breast cancer.	Breast cancer (estrogen-receptor negative, progesterone-receptor negative, and human epidermal growth factor-receptor negative)	triple-negative breast cancer	4928 European	3457 European	5	NA
Low SK	GCST002234	2013-10-15	PLoS One	Genome-wide association study of breast cancer in the Japanese population.	Breast cancer	breast carcinoma	4741 East Asian	6280 East Asian	4	NA
Kadalayil L	GCST005106	2017-11-21	Nat Commun	Germline variation in ADAMTSL1 is associated with prognosis following breast cancer treatment in young women.	Breast cancer (survival)	survival time, breast carcinoma	4739 European	1301 European2 NR	0	NA
Fejerman L	GCST002662	2014-10-20	Nat Commun	Genome-wide association study of breast cancer in Latinas identifies novel protective variants on 6q25.	Breast cancer	breast carcinoma	4710 Hispanic or Latin American	6614 Hispanic or Latin American	2	NA
Ingle JN	GCST007048	2018-06-01	Pharmacogenet Genomics	Germline genome-wide association studies in women receiving neoadjuvant chemotherapy with or without bevacizumab.	Pathological complete response in breast cancer treated with chemotherapy with bevacizumab	response to bevacizumab, pathologic complete response measurement, breast carcinoma, response to antineoplastic agent	447 NR	733 NR	0	NA
Kim HC	GCST001457	2012-03-27	Breast Cancer Res	A genome-wide association study identifies a breast cancer risk variant in ERBB4 at 2q34: results from the Seoul Breast Cancer Study.	Breast cancer	breast carcinoma	4325 East Asian	7894 East Asian	1	NA
Long J	GCST000709	2010-06-24	PLoS Genet	Identification of a functional genetic variant at 16q12.1 for breast cancer risk: results from the Asia Breast Cancer Consortium.	Breast cancer	breast carcinoma	4157 East Asian	28152 East Asian5459 European	1	NA
Cai Q	GCST001224	2011-09-09	Hum Mol Genet	Genome-wide association study identifies breast cancer risk variant at 10q21.2: results from the Asia Breast Cancer Consortium.	Breast cancer	breast carcinoma	4128 East Asian	29968 East Asian	2	NA
Lee E	GCST008388	2019-06-13	Hum Genomics	Genome-wide enriched pathway analysis of acute post-radiotherapy pain in breast cancer patients: a prospective cohort study.	Acute post-radiotherapy pain in breast cancer	response to radiation, pain, breast carcinoma	401 Hispanic or Latin American357 European296 African unspecified, African American or Afro-Caribbean58 Other	'-	3	NA
Dudenkov TM	GCST007664	2019-01-16	Clin Pharmacol Ther	Anastrozole Aromatase Inhibitor Plasma Drug Concentration Genome-Wide Association Study: Functional Epistatic Interaction between SLC38A7 and ALPPL2.	Plasma anastrozole concentration in anastrozole-treated estrogen receptor positive breast cancer	response to aromatase inhibitor, estrogen-receptor positive breast cancer	40 African American or Afro-Caribbean13 Asian unspecified634 European	'-	47	NA
Garcia-Closas M	GCST001930	2013-04-01	Nat Genet	Genome-wide association studies identify four ER negative-specific breast cancer risk loci.	Breast cancer	breast carcinoma	39387 European	47969 European	17	NA
Guo Q	GCST002861	2015-04-18	J Natl Cancer Inst	Identification of novel genetic markers of breast cancer survival.	Breast cancer (survival)	estrogen-receptor negative breast cancer, survival time, estrogen-receptor positive breast cancer, breast carcinoma	37954 European	'-	3	NA
Haiman CA	GCST001298	2011-10-30	Nat Genet	A common variant at the TERT-CLPTM1L locus is associated with estrogen receptor-negative breast cancer.	Breast cancer	breast carcinoma	3749 African American or Afro-Caribbean5388 European	19193 European	1	NA
Orr N	GCST001690	2012-09-23	Nat Genet	Genome-wide association study identifies a common variant in RAD51B associated with male breast cancer risk.	Breast cancer (male)	breast carcinoma	3618 European	912 European	3	NA
Michailidou K	GCST004950	2015-04-01	Nat Genet	Genome-wide association analysis of more than 120,000 individuals identifies 15 new susceptibility loci for breast cancer.	Breast cancer	breast carcinoma	33864 European	89677 European	88	NA
Otani T	GCST007365	2018-09-10	Eur J Hum Genet	Exploring predictive biomarkers from clinical genome-wide association studies via multidimensional hierarchical mixture models.	Progression-free survival response to gemcitabine in breast cancer	progression free survival, response to gemcitabine, breast carcinoma	3289 NR	'-	0	NA
Cox DG	GCST003822	2016-10-14	Oncotarget	GWAS in the SIGNAL/PHARE clinical cohort restricts the association between the FGFR2 locus and estrogen receptor status to HER2-negative breast cancer patients.	Estrogen receptor status in HER2 positive breast cancer	HER2 status, estrogen receptor status, breast carcinoma	3275 European	'-	0	NA
Siddiq A	GCST001683	2012-09-13	Hum Mol Genet	A meta-analysis of genome-wide association studies of breast cancer identifies two novel susceptibility loci at 6q14 and 20q11.	Breast cancer	breast carcinoma	32530 European3748 African American or Afro-Caribbean	914 East Asian1464 Hispanic or Latin American6972 European	4	NA
Zheng W	GCST000343	2009-02-15	Nat Genet	Genome-wide association study identifies a new breast cancer susceptibility locus at 6q25.1.	Breast cancer	breast carcinoma	3027 East Asian	7502 East Asian3057 European	1	NA
Palomba G	GCST002895	2015-05-10	BMC Cancer	Genome-wide association study of susceptibility loci for breast cancer in Sardinian population.	Breast cancer	breast carcinoma	3025 European	124013 European	2	NA
Lacson JCA	GCST007414	2017-09-01	Cancer Epidemiol Biomarkers Prev	Genome-Wide Testing of Exonic Variants and Breast Cancer Risk in the California Teachers Study.	Breast cancer	breast carcinoma	3014 NR	'-	0	NA
Morton LM	GCST005111	2017-11-01	J Natl Cancer Inst	Genome-Wide Association Study to Identify Susceptibility Loci That Modify Radiation-Related Risk for Breast Cancer After Childhood Cancer.	Breast cancer in childhood cancer survivors	breast carcinoma, childhood cancer	2981 European	'-	5	NA
Rudolph A	GCST002265	2013-11-04	Endocr Relat Cancer	Genetic modifiers of menopausal hormone replacement therapy and breast cancer risk: a genome-wide interaction study.	Breast cancer (menopausal hormone therapy interaction)	breast carcinoma, hormone replacement therapy	2920 European	16955 European	2	NA
Elgazzar S	GCST001667	2012-09-06	J Hum Genet	A genome-wide association study identifies a genetic variant in the SIAH2 locus associated with hormonal receptor-positive breast cancer in Japanese.	Breast cancer	breast carcinoma	2902 East Asian	4450 East Asian	2	NA
Pande M	GCST006035	2018-04-26	PLoS One	Genetic susceptibility markers for a breast-colorectal cancer phenotype: Exploratory results from genome-wide association studies.	Breast cancer and/or colorectal cancer	colorectal cancer, breast carcinoma	2754 European	'-	18	NA
Onishi H	GCST006615	2018-08-30	PLoS One	A genome-wide association study identifies three novel genetic markers for response to tamoxifen: A prospective multicenter study.	Response to tamoxifen in oestrogen receptor positive/HER2 negative breast cancer	response to tamoxifen, HER2 status, estrogen-receptor positive breast cancer	275 East Asian	72 East Asian, Asian unspecified	2	NA
Couch FJ	GCST001916	2013-03-27	PLoS Genet	Genome-wide association study in BRCA1 mutation carriers identifies novel loci associated with breast and ovarian cancer risk.	Breast Cancer in BRCA1 mutation carriers	breast carcinoma	2727 European	11964 European	6	NA
Lacson JCA	GCST007415	2017-09-01	Cancer Epidemiol Biomarkers Prev	Genome-Wide Testing of Exonic Variants and Breast Cancer Risk in the California Teachers Study.	Breast cancer (estrogen-receptor positive)	estrogen-receptor positive breast cancer	2635 NR	'-	2	NA
Antoniou AC	GCST000801	2010-09-19	Nat Genet	A locus on 19p13 modifies risk of breast cancer in BRCA1 mutation carriers and is associated with hormone receptor-negative breast cancer in the general population.	Breast cancer	breast carcinoma	2383 European	5986 European	1	NA
Lacson JCA	GCST007420	2017-09-01	Cancer Epidemiol Biomarkers Prev	Genome-Wide Testing of Exonic Variants and Breast Cancer Risk in the California Teachers Study.	Breast cancer (progesterone-receptor positive)	progesterone-receptor negative breast cancer	2359 NR	'-	1	NA
Hunter DJ	GCST000036	2007-05-27	Nat Genet	A genome-wide association study identifies alleles in FGFR2 associated with risk of sporadic postmenopausal breast cancer.	Breast cancer	breast carcinoma	2287 European	2352 European896 Other	1	NA
Thomas G	GCST000365	2009-03-29	Nat Genet	A multistage genome-wide association study in breast cancer identifies two new risk alleles at 1p11.2 and 14q24.1 (RAD51L1).	Breast cancer	breast carcinoma	2287 European	18282 European	6	NA
Michailidou K	GCST001937	2013-04-01	Nat Genet	Large-scale genotyping identifies 41 new loci associated with breast cancer risk.	Breast cancer	breast carcinoma	22627 European	87170 European	63	NA
Lacson JCA	GCST007418	2017-09-01	Cancer Epidemiol Biomarkers Prev	Genome-Wide Testing of Exonic Variants and Breast Cancer Risk in the California Teachers Study.	Breast cancer (HER2 negative)	HER2 negative breast carcinoma	2242 NR	'-	0	NA
Morton LM	GCST005110	2017-11-01	J Natl Cancer Inst	Genome-Wide Association Study to Identify Susceptibility Loci That Modify Radiation-Related Risk for Breast Cancer After Childhood Cancer.	Breast cancer in childhood cancer survivors treated with less than 10 gray radiotherapy	breast carcinoma, childhood cancer	2213 European	'-	3	NA
Schneider BP	GCST003627	2015-07-02	Clin Cancer Res	Genome-Wide Association Studies for Taxane-Induced Peripheral Neuropathy in ECOG-5103 and ECOG-1199.	Neuropathy in taxane-treated breast cancer	peripheral neuropathy, response to docetaxel, breast carcinoma, response to paclitaxel	213 African American or Afro-Caribbean1357 European	789 European90 African American or Afro-Caribbean	0	NA
Shu XO	GCST001373	2012-01-09	Cancer Res	Novel genetic markers of breast cancer survival identified by a genome-wide association study.	Breast cancer (survival)	event free survival time, survival time, breast carcinoma	1950 East Asian	4160 East Asian	3	NA
Couch FJ	GCST003845	2016-04-27	Nat Commun	Identification of four novel susceptibility loci for oestrogen receptor negative breast cancer.	Breast cancer	breast carcinoma	19291 European	65053 European	31	NA
Couch FJ	GCST003842	2016-04-27	Nat Commun	Identification of four novel susceptibility loci for oestrogen receptor negative breast cancer.	Breast cancer (estrogen-receptor negative)	estrogen-receptor negative breast cancer	19291 European	49801 European	25	NA
Song N	GCST002847	2015-04-13	PLoS One	Prediction of breast cancer survival using clinical and genetic markers by tumor subtypes.	Disease-free survival in breast cancer	disease free survival, breast carcinoma	1732 East Asian	1494 East Asian	2	NA
Lacson JCA	GCST007417	2017-09-01	Cancer Epidemiol Biomarkers Prev	Genome-Wide Testing of Exonic Variants and Breast Cancer Risk in the California Teachers Study.	Breast cancer (progesterone-receptor negative)	progesterone-receptor negative breast cancer	1729 NR	'-	0	NA
Gaudet MM	GCST000846	2010-10-28	PLoS Genet	Common genetic variants and modification of penetrance of BRCA2-associated breast cancer.	Breast cancer in BRCA2 mutation carriers	breast carcinoma	1703 European	2486 European	1	NA
Khan S	GCST005901	2017-11-28	Oncotarget	Meta-analysis of three genome-wide association studies identifies two loci that predict survival and treatment outcome in breast cancer.	Survival in breast cancer (estrogen-receptor positive)	event free survival time, estrogen-receptor positive breast cancer	165 NR2971 European	'-	2	NA
Escala-Garcia M	GCST007476	2019-02-21	Br J Cancer	Genome-wide association study of germline variants and breast cancer-specific mortality.	Breast cancer specific mortality in estrogen receptor negative breast cancer	estrogen-receptor negative breast cancer, mortality	16172 European	'-	28	NA
Fagerholm R	GCST004228	2017-03-14	Oncotarget	TP53-based interaction analysis identifies cis-eQTL variants for TP53BP2, FBXO28, and FAM53A that associate with survival and treatment outcome in breast cancer.	Survival in TP53 positive breast cancer	overall survival, TP53 Positive Breast Carcinoma	157 European	'-	0	NA
Milne RL	GCST005075	2017-10-23	Nat Genet	Identification of ten variants associated with risk of estrogen-receptor-negative breast cancer.	Breast Cancer in BRCA1 mutation carriers	carrier status, breast carcinoma	15566 European	3342 European	10	NA
Lacson JCA	GCST007416	2017-09-01	Cancer Epidemiol Biomarkers Prev	Genome-Wide Testing of Exonic Variants and Breast Cancer Risk in the California Teachers Study.	Breast cancer (estrogen-receptor negative)	estrogen-receptor negative breast cancer	1522 NR	'-	0	NA
Lacson JCA	GCST007419	2017-09-01	Cancer Epidemiol Biomarkers Prev	Genome-Wide Testing of Exonic Variants and Breast Cancer Risk in the California Teachers Study.	Breast cancer (HER2 positive)	HER2 Positive Breast Carcinoma	1504 NR	'-	0	NA
Ingle JN	GCST003816	2016-10-10	Cancer Res	Genetic Polymorphisms in the Long Noncoding RNA MIR2052HG Offer a Pharmacogenomic Basis for the Response of Breast Cancer Patients to Aromatase Inhibitor Therapy.	Breast cancer-free interval (treatment with aromatase inhibitor)	disease recurrence, response to aromatase inhibitor, breast carcinoma	140 African American or Afro-Caribbean4459 European59 Asian unspecified	'-	1	NA
Michailidou K	GCST004988	2017-10-23	Nature	Association analysis identifies 65 new breast cancer risk loci.	Breast cancer	breast carcinoma	139274 European	14068 East Asian89677 European	803	FTP Download or API access
Han MR	GCST003520	2016-06-27	Hum Mol Genet	Genome-wide association study in East Asians identifies two novel breast cancer susceptibility loci.	Breast cancer	breast carcinoma	13905 East Asian	15148 East Asian	8	NA
Sucheston-Campbell LE	GCST005804	2018-02-01	Pharmacogenet Genomics	Genome-wide meta-analyses identifies novel taxane-induced peripheral neuropathy-associated loci.	Taxane-induced peripheral neuropathy in breast cancer	peripheral neuropathy, breast carcinoma, response to taxane	139 African American or Afro-Caribbean2123 European	'-	3	NA
Haryono SJ	GCST002735	2015-01-01	Asian Pac J Cancer Prev	A pilot genome-wide association study of breast cancer susceptibility loci in Indonesia.	Breast cancer	breast carcinoma	135 Asian unspecified	'-	2	NA
Rafiq S	GCST002727	2014-12-19	PLoS One	A genome wide meta-analysis study for identification of common variation associated with breast cancer prognosis.	Breast cancer (survival)	survival time, breast carcinoma	1341 European	1523 European	3	NA
Huo D	GCST003782	2016-09-04	Hum Mol Genet	Genome-wide association studies in women of African ancestry identified 3q26.21 as a novel susceptibility locus for oestrogen receptor negative breast cancer.	Breast cancer	breast carcinoma	1335 Sub-Saharan African8112 African American or Afro-Caribbean	4923 African American or Afro-Caribbean	2	NA
Stacey SN	GCST000037	2007-05-27	Nat Genet	Common variants on chromosomes 2q35 and 16q12 confer susceptibility to estrogen receptor-positive breast cancer.	Breast cancer	breast carcinoma	13145 European	8921 European1126 East Asian870 African American or Afro-Caribbean840 Hispanic or Latin American441 Other	2	NA
Stevens KN	GCST001489	2012-04-24	Hum Mol Genet	Identification of a novel percent mammographic density locus at 12q24.	Percent mammographic density	breast carcinoma	1241 European	9126 European	1	NA
Fehringer G	GCST003588	2016-04-20	Cancer Res	Cross-Cancer Genome-Wide Analysis of Lung, Ovary, Breast, Prostate, and Colorectal Cancer Reveals Novel Pleiotropic Associations.	Cancer (pleiotropy)	cancer, lung carcinoma, estrogen-receptor negative breast cancer, colorectal cancer, ovarian endometrioid carcinoma, prostate carcinoma, ovarian serous carcinoma, breast carcinoma, ovarian carcinoma, lung adenocarcinoma, squamous cell lung carcinoma	123671 European	'-	26	NA
Fehringer G	GCST003587	2016-04-20	Cancer Res	Cross-Cancer Genome-Wide Analysis of Lung, Ovary, Breast, Prostate, and Colorectal Cancer Reveals Novel Pleiotropic Associations.	Cancer	cancer, lung carcinoma, estrogen-receptor negative breast cancer, colorectal cancer, ovarian endometrioid carcinoma, prostate carcinoma, ovarian serous carcinoma, breast carcinoma, ovarian carcinoma, lung adenocarcinoma, squamous cell lung carcinoma	123671 European	'-	17	NA
Khan S	GCST002901	2015-05-11	Clin Cancer Res	Polymorphism at 19q13.41 Predicts Breast Cancer Survival Specifically after Endocrine Therapy.	Survival in endocrine treated breast cancer (estrogen-receptor positive)	survival time, estrogen-receptor positive breast cancer, breast carcinoma, response to endocrine therapy	1236 European	4723 European	1	NA
Khan S	GCST005900	2017-11-28	Oncotarget	Meta-analysis of three genome-wide association studies identifies two loci that predict survival and treatment outcome in breast cancer.	Survival in endocrine treated breast cancer (estrogen-receptor positive)	event free survival time, estrogen-receptor positive breast cancer, response to endocrine therapy	122 NR2629 European	'-	1	NA
Azzato EM	GCST000637	2010-03-23	Cancer Epidemiol Biomarkers Prev	A genome-wide association study of prognosis in breast cancer.	Breast cancer (prognosis)	breast carcinoma	1145 NR	4335 European	0	NA
Rinella ES	GCST001831	2013-01-25	Hum Genet	Genetic variants associated with breast cancer risk for Ashkenazi Jewish women with strong family histories but no identifiable BRCA1/2 mutation.	Breast cancer	breast carcinoma	1001 European	466 European	3	NA
